# Supplementary material for: Exploration of tissue fixation methods suitable for digital pathological studies of the testis
Source: Eur J Med Res. 2024 Jun 10;29:319. doi: 10.1186/s40001-024-01921-5 (PMC11163764; doi:10.1186/s40001-024-01921-5)
Supplement: Supplementary file 1 — Supplementary Material 1: Table 1: experimental design. [file 40001_2024_1921_MOESM1_ESM.xlsx]

## Sheet: Experimental design
Experimental design
Method	Category	Fixation_time	number
HE	10%NBF	8	5 tubules /slice ×2 slices /testis (n =3)
		12	5 tubules /slice ×2 slices /testis (n =3)
		24	5 tubules /slice ×2 slices /testis (n =3)
HE	BF	8	5 tubules /slice ×2 slices /testis (n =3)
		12	5 tubules /slice ×2 slices /testis (n =3)
		24	5 tubules /slice ×2 slices /testis (n =3)
HE	mDF	8	5 tubules /slice ×2 slices /testis (n =3)
		12	5 tubules /slice ×2 slices /testis (n =3)
		24	5 tubules /slice ×2 slices /testis (n =3)
PAS-h	10%NBF	12h	10 tubles/slice ×1 slices /testis (n =3)
PAS-h	BF	12h	10 tubles/slice ×1 slices /testis (n =4)
PAS-h	mDF	12h	10 tubles/slice ×1 slices /testis (n =3)
IHC	10%NBF	12h	10 tubles/slice ×2 slices /testis (n =3)
IHC	BF	12h	10 tubles/slice ×2 slices /testis (n =3)
IHC	mDF	12h	10 tubles/slice ×2 slices /testis (n =4)
