# Supplementary material for: Exploration of tissue fixation methods suitable for digital pathological studies of the testis
Source: Eur J Med Res. 2024 Jun 10;29:319. doi: 10.1186/s40001-024-01921-5 (PMC11163764; doi:10.1186/s40001-024-01921-5)
Supplement: Supplementary file 2 — Supplementary Material 2: Table 2: thickness of seminiferous epithelium raw data. [file 40001_2024_1921_MOESM2_ESM.xlsx]

## Sheet: Thickness
Each tubule contained three independently measured thicknesses
tubule_num	Length numbr	Thickness	fixatives	fixation_time
1	1	60.14	10%NBF	8h
1	2	60.35	10%NBF	8h
1	3	60.88	10%NBF	8h
2	1	42.2	10%NBF	8h
2	2	42.05	10%NBF	8h
2	3	42.17	10%NBF	8h
3	1	46.77	10%NBF	8h
3	2	44.84	10%NBF	8h
3	3	46.59	10%NBF	8h
4	1	52.89	10%NBF	8h
4	2	51.65	10%NBF	8h
4	3	50.42	10%NBF	8h
5	1	51.39	10%NBF	8h
5	2	51.6	10%NBF	8h
5	3	46.61	10%NBF	8h
6	1	65.68	10%NBF	8h
6	2	65.77	10%NBF	8h
6	3	62.81	10%NBF	8h
7	1	50.18	10%NBF	8h
7	2	49.69	10%NBF	8h
7	3	49.48	10%NBF	8h
8	1	60.06	10%NBF	8h
8	2	59.75	10%NBF	8h
8	3	59.11	10%NBF	8h
9	1	35.82	10%NBF	8h
9	2	37.51	10%NBF	8h
9	3	36.73	10%NBF	8h
10	1	43.49	10%NBF	8h
10	2	44.67	10%NBF	8h
10	3	45.02	10%NBF	8h
11	1	28.74	10%NBF	8h
11	2	30.67	10%NBF	8h
11	3	31.07	10%NBF	8h
12	1	46.68	10%NBF	8h
12	2	46.44	10%NBF	8h
12	3	47.19	10%NBF	8h
13	1	38.67	10%NBF	8h
13	2	39.66	10%NBF	8h
13	3	38.1	10%NBF	8h
14	1	48.01	10%NBF	8h
14	2	49.27	10%NBF	8h
14	3	48.51	10%NBF	8h
15	1	54.57	10%NBF	8h
15	2	56.99	10%NBF	8h
15	3	57.35	10%NBF	8h
16	1	56.33	10%NBF	8h
16	2	56.1	10%NBF	8h
16	3	55.3	10%NBF	8h
17	1	56.85	10%NBF	8h
17	2	57.6	10%NBF	8h
17	3	58.56	10%NBF	8h
18	1	81.04	10%NBF	8h
18	2	81.78	10%NBF	8h
18	3	80.34	10%NBF	8h
19	1	52.28	10%NBF	8h
19	2	53.87	10%NBF	8h
19	3	52.33	10%NBF	8h
20	1	36.88	10%NBF	8h
20	2	37.68	10%NBF	8h
20	3	41.92	10%NBF	8h
21	1	39.46	10%NBF	8h
21	2	44.3	10%NBF	8h
21	3	45.29	10%NBF	8h
22	1	56.96	10%NBF	8h
22	2	57.85	10%NBF	8h
22	3	57.73	10%NBF	8h
23	1	57.07	10%NBF	8h
23	2	56.71	10%NBF	8h
23	3	56.4	10%NBF	8h
24	1	48.51	10%NBF	8h
24	2	47.91	10%NBF	8h
24	3	46.98	10%NBF	8h
25	1	54.95	10%NBF	8h
25	2	53	10%NBF	8h
25	3	50.69	10%NBF	8h
26	1	56.26	10%NBF	8h
26	2	57.51	10%NBF	8h
26	3	58.18	10%NBF	8h
27	1	40.03	10%NBF	8h
27	2	39.45	10%NBF	8h
27	3	39.52	10%NBF	8h
28	1	64.47	10%NBF	8h
28	2	62.26	10%NBF	8h
28	3	59.81	10%NBF	8h
29	1	58.92	10%NBF	8h
29	2	56.57	10%NBF	8h
29	3	54.06	10%NBF	8h
30	1	46.58	10%NBF	8h
30	2	44.47	10%NBF	8h
30	3	40.51	10%NBF	8h
31	1	47	10%NBF	8h
31	2	48.95	10%NBF	8h
31	3	46.81	10%NBF	8h
32	1	33.03	10%NBF	8h
32	2	31.95	10%NBF	8h
32	3	30.62	10%NBF	8h
1	1	40.9	10%NBF	12h
1	2	39.58	10%NBF	12h
1	3	36.14	10%NBF	12h
2	1	41.33	10%NBF	12h
2	2	44.07	10%NBF	12h
2	3	43.55	10%NBF	12h
3	1	44.91	10%NBF	12h
3	2	45.46	10%NBF	12h
3	3	55.87	10%NBF	12h
4	1	45.59	10%NBF	12h
4	2	47.51	10%NBF	12h
4	3	45.73	10%NBF	12h
5	1	52.18	10%NBF	12h
5	2	52.32	10%NBF	12h
5	3	49.85	10%NBF	12h
6	1	42.91	10%NBF	12h
6	2	45.8	10%NBF	12h
6	3	46	10%NBF	12h
7	1	71.24	10%NBF	12h
7	2	74.85	10%NBF	12h
7	3	78.27	10%NBF	12h
8	1	46.09	10%NBF	12h
8	2	56.93	10%NBF	12h
8	3	44.94	10%NBF	12h
9	1	54.53	10%NBF	12h
9	2	53.67	10%NBF	12h
9	3	52.32	10%NBF	12h
10	1	46.91	10%NBF	12h
10	2	52.36	10%NBF	12h
10	3	53.61	10%NBF	12h
11	1	41.93	10%NBF	12h
11	2	42.18	10%NBF	12h
11	3	42.69	10%NBF	12h
12	1	54.21	10%NBF	12h
12	2	45.26	10%NBF	12h
12	3	54.56	10%NBF	12h
13	1	40.72	10%NBF	12h
13	2	41.95	10%NBF	12h
13	3	57.26	10%NBF	12h
14	1	55.71	10%NBF	12h
14	2	35.84	10%NBF	12h
14	3	34.3	10%NBF	12h
15	1	52.21	10%NBF	12h
15	2	52.42	10%NBF	12h
15	3	47.38	10%NBF	12h
16	1	39.67	10%NBF	12h
16	2	49.12	10%NBF	12h
16	3	58.64	10%NBF	12h
17	1	58.79	10%NBF	12h
17	2	63.38	10%NBF	12h
17	3	62.56	10%NBF	12h
18	1	56.83	10%NBF	12h
18	2	59.77	10%NBF	12h
18	3	57.65	10%NBF	12h
19	1	57.11	10%NBF	12h
19	2	54.3	10%NBF	12h
19	3	50.65	10%NBF	12h
20	1	55.59	10%NBF	12h
20	2	57.8	10%NBF	12h
20	3	57.1	10%NBF	12h
21	1	35.53	10%NBF	12h
21	2	34.82	10%NBF	12h
21	3	34.43	10%NBF	12h
22	1	41.08	10%NBF	12h
22	2	41.45	10%NBF	12h
22	3	42.19	10%NBF	12h
23	1	41.58	10%NBF	12h
23	2	42.24	10%NBF	12h
23	3	42.53	10%NBF	12h
24	1	44.09	10%NBF	12h
24	2	45.95	10%NBF	12h
24	3	47.4	10%NBF	12h
25	1	40.73	10%NBF	12h
25	2	41.87	10%NBF	12h
25	3	41.53	10%NBF	12h
26	1	47.14	10%NBF	12h
26	2	47.45	10%NBF	12h
26	3	45.47	10%NBF	12h
27	1	32.03	10%NBF	12h
27	2	43.08	10%NBF	12h
27	3	43.52	10%NBF	12h
28	1	42.03	10%NBF	12h
28	2	53.08	10%NBF	12h
28	3	43.52	10%NBF	12h
29	1	56.26	10%NBF	12h
29	2	57.94	10%NBF	12h
29	3	56.88	10%NBF	12h
30	1	52.73	10%NBF	12h
30	2	56.83	10%NBF	12h
30	3	42.96	10%NBF	12h
31	1	35.47	10%NBF	12h
31	2	56.43	10%NBF	12h
31	3	34.12	10%NBF	12h
32	1	47.24	10%NBF	12h
32	2	48.09	10%NBF	12h
32	3	46.1	10%NBF	12h
33	1	51.63	10%NBF	12h
33	2	52.67	10%NBF	12h
33	3	53.82	10%NBF	12h
34	1	56.35	10%NBF	12h
34	2	58.11	10%NBF	12h
34	3	38.45	10%NBF	12h
35	1	55.99	10%NBF	12h
35	2	57.91	10%NBF	12h
35	3	58.01	10%NBF	12h
36	1	48.11	10%NBF	12h
36	2	38.45	10%NBF	12h
36	3	48.56	10%NBF	12h
37	1	47.76	10%NBF	12h
37	2	48.67	10%NBF	12h
37	3	48.4	10%NBF	12h
1	1	59.37	10%NBF	24h
1	2	57.91	10%NBF	24h
1	3	57.09	10%NBF	24h
2	1	61.78	10%NBF	24h
2	2	59.06	10%NBF	24h
2	3	55.55	10%NBF	24h
3	1	33.8	10%NBF	24h
3	2	33.92	10%NBF	24h
3	3	32.86	10%NBF	24h
4	1	43.61	10%NBF	24h
4	2	45.81	10%NBF	24h
4	3	47.87	10%NBF	24h
5	1	34.54	10%NBF	24h
5	2	36.25	10%NBF	24h
5	3	36.7	10%NBF	24h
6	1	55.01	10%NBF	24h
6	2	55.05	10%NBF	24h
6	3	55	10%NBF	24h
7	1	40.04	10%NBF	24h
7	2	42.87	10%NBF	24h
7	3	42.34	10%NBF	24h
8	1	50.17	10%NBF	24h
8	2	51.18	10%NBF	24h
8	3	51.46	10%NBF	24h
9	1	54.37	10%NBF	24h
9	2	55.67	10%NBF	24h
9	3	53.8	10%NBF	24h
10	1	38.23	10%NBF	24h
10	2	37.66	10%NBF	24h
10	3	36.45	10%NBF	24h
11	1	53.04	10%NBF	24h
11	2	54.53	10%NBF	24h
11	3	54.69	10%NBF	24h
12	1	43.44	10%NBF	24h
12	2	43.7	10%NBF	24h
12	3	43.79	10%NBF	24h
13	1	42.82	10%NBF	24h
13	2	42.39	10%NBF	24h
13	3	40.73	10%NBF	24h
14	1	53.53	10%NBF	24h
14	2	51.75	10%NBF	24h
14	3	49.82	10%NBF	24h
15	1	68.59	10%NBF	24h
15	2	69.24	10%NBF	24h
15	3	68.25	10%NBF	24h
16	1	60.66	10%NBF	24h
16	2	61.05	10%NBF	24h
16	3	63.13	10%NBF	24h
17	1	50.52	10%NBF	24h
17	2	51.18	10%NBF	24h
17	3	49.71	10%NBF	24h
18	1	42.98	10%NBF	24h
18	2	42.55	10%NBF	24h
18	3	44.04	10%NBF	24h
19	1	62.56	10%NBF	24h
19	2	64.75	10%NBF	24h
19	3	66	10%NBF	24h
20	1	71.56	10%NBF	24h
20	2	73.02	10%NBF	24h
20	3	74.19	10%NBF	24h
21	1	61.39	10%NBF	24h
21	2	61.96	10%NBF	24h
21	3	61.55	10%NBF	24h
22	1	56.1	10%NBF	24h
22	2	59.27	10%NBF	24h
22	3	59.23	10%NBF	24h
23	1	43.93	10%NBF	24h
23	2	44.23	10%NBF	24h
23	3	43.07	10%NBF	24h
24	1	71.81	10%NBF	24h
24	2	72.56	10%NBF	24h
24	3	71.85	10%NBF	24h
25	1	40.46	10%NBF	24h
25	2	42.85	10%NBF	24h
25	3	46.45	10%NBF	24h
26	1	46.74	10%NBF	24h
26	2	46.73	10%NBF	24h
26	3	48.25	10%NBF	24h
27	1	37.27	10%NBF	24h
27	2	35.36	10%NBF	24h
27	3	30.64	10%NBF	24h
28	1	47.66	10%NBF	24h
28	2	46.14	10%NBF	24h
28	3	39.29	10%NBF	24h
29	1	36.09	10%NBF	24h
29	2	34.68	10%NBF	24h
29	3	34.68	10%NBF	24h
30	1	35.91	10%NBF	24h
30	2	37.45	10%NBF	24h
30	3	35.42	10%NBF	24h
31	1	40.88	10%NBF	24h
31	2	45.78	10%NBF	24h
31	3	48.86	10%NBF	24h
32	1	49.53	10%NBF	24h
32	2	50.42	10%NBF	24h
32	3	50.3	10%NBF	24h
33	1	50.02	10%NBF	24h
33	2	49.17	10%NBF	24h
33	3	47.8	10%NBF	24h
34	1	73.58	10%NBF	24h
34	2	74.13	10%NBF	24h
34	3	74.67	10%NBF	24h
1	1	32.99	BF	8h
1	2	33.89	BF	8h
1	3	34.24	BF	8h
2	1	37.28	BF	8h
2	2	38.09	BF	8h
2	3	37.39	BF	8h
3	1	59.13	BF	8h
3	2	59.4	BF	8h
3	3	55.03	BF	8h
4	1	49.39	BF	8h
4	2	49.27	BF	8h
4	3	48.73	BF	8h
5	1	66.52	BF	8h
5	2	67.64	BF	8h
5	3	66.3	BF	8h
6	1	79.16	BF	8h
6	2	79.57	BF	8h
6	3	78.71	BF	8h
7	1	57.59	BF	8h
7	2	57.05	BF	8h
7	3	55.38	BF	8h
8	1	105.18	BF	8h
8	2	106.4	BF	8h
8	3	104.91	BF	8h
9	1	56.72	BF	8h
9	2	57.39	BF	8h
9	3	58.44	BF	8h
10	1	42.32	BF	8h
10	2	43.09	BF	8h
10	3	43.43	BF	8h
11	1	50.42	BF	8h
11	2	46.16	BF	8h
11	3	44.11	BF	8h
12	1	56.02	BF	8h
12	2	55.91	BF	8h
12	3	56.23	BF	8h
13	1	57.15	BF	8h
13	2	56.68	BF	8h
13	3	56.37	BF	8h
14	1	52.51	BF	8h
14	2	51.46	BF	8h
14	3	48.65	BF	8h
15	1	80.85	BF	8h
15	2	78.98	BF	8h
15	3	76.99	BF	8h
16	1	60.84	BF	8h
16	2	60.32	BF	8h
16	3	59.64	BF	8h
17	1	82.17	BF	8h
17	2	84.51	BF	8h
17	3	85.25	BF	8h
18	1	60.61	BF	8h
18	2	57.98	BF	8h
18	3	56.19	BF	8h
19	1	62.1	BF	8h
19	2	61.5	BF	8h
19	3	60.55	BF	8h
20	1	44.76	BF	8h
20	2	44.46	BF	8h
20	3	45.5	BF	8h
21	1	59.06	BF	8h
21	2	60.54	BF	8h
21	1	59.06	BF	8h
22	2	59.4	BF	8h
22	3	60.54	BF	8h
22	1	42.34	BF	8h
23	2	43.9	BF	8h
23	3	45.18	BF	8h
23	1	75.02	BF	8h
24	2	73.51	BF	8h
24	3	71.68	BF	8h
24	1	88.02	BF	8h
25	2	88.42	BF	8h
25	3	87.92	BF	8h
25	1	76.47	BF	8h
26	2	77.12	BF	8h
26	3	78.07	BF	8h
26	1	71.52	BF	8h
27	2	71.49	BF	8h
27	3	71.28	BF	8h
27	1	42.14	BF	8h
28	2	43.63	BF	8h
28	3	43.72	BF	8h
28	1	50.29	BF	8h
29	2	50.62	BF	8h
29	3	49.76	BF	8h
29	1	57.91	BF	8h
30	2	58.11	BF	8h
30	3	57.82	BF	8h
30	1	52.76	BF	8h
31	2	55.63	BF	8h
31	3	54.32	BF	8h
31	1	71.68	BF	8h
32	2	72.37	BF	8h
32	3	71.88	BF	8h
32	1	71.55	BF	8h
33	2	71.48	BF	8h
33	3	69.71	BF	8h
1	1	53.5	BF	12h
1	2	56.18	BF	12h
1	3	54.23	BF	12h
2	1	31.58	BF	12h
2	2	31.02	BF	12h
2	3	30.82	BF	12h
3	1	54.99	BF	12h
3	2	55.83	BF	12h
3	3	56.79	BF	12h
4	1	53.43	BF	12h
4	2	52.45	BF	12h
4	3	49.63	BF	12h
5	1	51.58	BF	12h
5	2	49.96	BF	12h
5	3	46.57	BF	12h
6	1	61.02	BF	12h
6	2	60.63	BF	12h
6	3	59.51	BF	12h
7	1	50.35	BF	12h
7	2	49.96	BF	12h
7	1	50.35	BF	12h
8	2	50.26	BF	12h
8	3	49.96	BF	12h
8	1	42.96	BF	12h
9	2	49.72	BF	12h
9	3	50.86	BF	12h
9	1	46.91	BF	12h
10	2	51.89	BF	12h
10	3	51.38	BF	12h
10	1	62.79	BF	12h
11	2	63.28	BF	12h
11	3	61.46	BF	12h
11	1	58.1	BF	12h
12	2	59.5	BF	12h
12	3	57.6	BF	12h
12	1	53.5	BF	12h
13	2	56.18	BF	12h
13	3	54.23	BF	12h
13	1	48.09	BF	12h
14	2	49.07	BF	12h
14	3	48.71	BF	12h
14	1	65.6	BF	12h
15	2	67.11	BF	12h
15	3	68.11	BF	12h
15	1	79.06	BF	12h
16	2	78.24	BF	12h
16	3	77.07	BF	12h
16	1	52.04	BF	12h
17	2	52.51	BF	12h
17	3	53.69	BF	12h
17	1	57.17	BF	12h
18	2	59.67	BF	12h
18	3	62	BF	12h
18	1	52.33	BF	12h
19	2	54.32	BF	12h
19	3	53.7	BF	12h
19	1	57.76	BF	12h
20	2	58.48	BF	12h
20	3	57.61	BF	12h
20	1	56.05	BF	12h
21	2	62.21	BF	12h
21	3	62.43	BF	12h
21	1	44.61	BF	12h
22	2	45.6	BF	12h
22	3	46.75	BF	12h
22	1	74.91	BF	12h
23	2	75.33	BF	12h
23	3	73.48	BF	12h
23	1	55.83	BF	12h
24	2	57.21	BF	12h
24	3	56.86	BF	12h
24	1	44.42	BF	12h
25	2	45.69	BF	12h
25	3	45.56	BF	12h
25	1	60.63	BF	12h
26	2	62.04	BF	12h
26	3	62.23	BF	12h
26	1	46.8	BF	12h
27	2	48.13	BF	12h
27	3	49.77	BF	12h
27	1	50.6	BF	12h
28	2	51.83	BF	12h
28	3	50.73	BF	12h
28	1	49.63	BF	12h
29	2	51.38	BF	12h
29	3	49.91	BF	12h
29	1	55.12	BF	12h
30	2	57.6	BF	12h
30	3	57.53	BF	12h
30	1	71.24	BF	12h
31	2	71.85	BF	12h
31	3	71.81	BF	12h
31	1	57.61	BF	12h
32	2	56.55	BF	12h
32	3	56.19	BF	12h
32	1	44.42	BF	12h
33	2	43.13	BF	12h
33	3	43.58	BF	12h
1	1	55.24	BF	24h
1	2	53.06	BF	24h
1	3	50.12	BF	24h
2	1	63.16	BF	24h
2	2	64.94	BF	24h
2	3	67.44	BF	24h
3	1	55.36	BF	24h
3	2	53.72	BF	24h
3	3	52.73	BF	24h
4	1	82.72	BF	24h
4	2	82.28	BF	24h
4	3	82.93	BF	24h
5	1	58.23	BF	24h
5	2	61.34	BF	24h
5	3	60.77	BF	24h
6	1	59.93	BF	24h
6	2	60.04	BF	24h
6	3	58.47	BF	24h
7	1	57.21	BF	24h
7	2	57.75	BF	24h
7	3	58.11	BF	24h
8	1	70.9	BF	24h
8	2	70.41	BF	24h
8	3	72.2	BF	24h
9	1	40.92	BF	24h
9	2	43.51	BF	24h
9	3	43.2	BF	24h
10	1	54.45	BF	24h
10	2	53.43	BF	24h
10	3	51.29	BF	24h
11	1	55.16	BF	24h
11	2	56.79	BF	24h
11	3	55.57	BF	24h
12	1	93.55	BF	24h
12	2	94.59	BF	24h
12	3	94.47	BF	24h
13	1	58.36	BF	24h
13	2	58.55	BF	24h
13	3	58.22	BF	24h
14	1	64.13	BF	24h
14	2	64.06	BF	24h
14	3	63.57	BF	24h
15	1	55.99	BF	24h
15	2	55.73	BF	24h
15	3	55.12	BF	24h
16	1	64.86	BF	24h
16	2	65.38	BF	24h
16	3	64.16	BF	24h
17	1	58.47	BF	24h
17	2	59.38	BF	24h
17	3	58.93	BF	24h
18	1	53.25	BF	24h
18	2	54.71	BF	24h
18	3	53.73	BF	24h
19	1	52.27	BF	24h
19	2	51.6	BF	24h
19	3	49.32	BF	24h
20	1	51.73	BF	24h
20	2	52.9	BF	24h
20	3	50.55	BF	24h
21	1	41.73	BF	24h
21	2	40.24	BF	24h
21	3	39.12	BF	24h
22	1	64.97	BF	24h
22	2	65.25	BF	24h
22	3	64.27	BF	24h
23	1	50.85	BF	24h
23	2	51.6	BF	24h
23	3	53.03	BF	24h
24	1	62.66	BF	24h
24	2	63.55	BF	24h
24	1	62.66	BF	24h
25	2	64.61	BF	24h
25	3	63.55	BF	24h
25	1	63.09	BF	24h
26	2	63.5	BF	24h
26	3	62.67	BF	24h
26	1	63.42	BF	24h
27	2	65.51	BF	24h
27	3	65.93	BF	24h
27	1	51.97	BF	24h
28	2	52.31	BF	24h
28	3	52.31	BF	24h
28	1	60.61	BF	24h
29	2	63.14	BF	24h
29	3	63.79	BF	24h
29	1	119.46	BF	24h
30	2	119.47	BF	24h
30	3	119.44	BF	24h
30	1	108.34	BF	24h
31	2	110.02	BF	24h
31	3	110.52	BF	24h
31	1	53.58	BF	24h
32	2	55.16	BF	24h
32	3	55.81	BF	24h
32	1	46.07	BF	24h
33	2	46.56	BF	24h
33	3	46.09	BF	24h
1	1	48.76	mDF	8h
1	2	49.72	mDF	8h
1	3	48.8	mDF	8h
2	1	47.42	mDF	8h
2	2	48.2	mDF	8h
2	3	48.52	mDF	8h
3	1	47.18	mDF	8h
3	2	49.7	mDF	8h
3	3	48.49	mDF	8h
4	1	66.09	mDF	8h
4	2	69.51	mDF	8h
4	3	70.15	mDF	8h
5	1	51.05	mDF	8h
5	2	49.51	mDF	8h
5	3	47.64	mDF	8h
6	1	54.69	mDF	8h
6	2	55.98	mDF	8h
6	3	54.87	mDF	8h
7	1	56.75	mDF	8h
7	2	56.66	mDF	8h
7	3	56.45	mDF	8h
8	1	55.94	mDF	8h
8	2	56.17	mDF	8h
8	3	56.01	mDF	8h
9	1	42.59	mDF	8h
9	2	43.45	mDF	8h
9	3	43.78	mDF	8h
10	1	58.23	mDF	8h
10	2	57.71	mDF	8h
10	3	57.42	mDF	8h
11	1	56.1	mDF	8h
11	2	58.17	mDF	8h
11	3	57.89	mDF	8h
12	1	52.42	mDF	8h
12	2	54.17	mDF	8h
12	3	53.16	mDF	8h
13	1	60.17	mDF	8h
13	2	60.88	mDF	8h
13	3	60.71	mDF	8h
14	1	74.73	mDF	8h
14	2	75.02	mDF	8h
14	3	74.53	mDF	8h
15	1	66.39	mDF	8h
15	2	67.13	mDF	8h
15	3	61.73	mDF	8h
16	1	86.27	mDF	8h
16	2	89.84	mDF	8h
16	3	88.82	mDF	8h
17	1	57.82	mDF	8h
17	2	58.32	mDF	8h
17	3	55.94	mDF	8h
18	1	56.47	mDF	8h
18	2	55.14	mDF	8h
18	3	53.05	mDF	8h
19	1	65.77	mDF	8h
19	2	66.56	mDF	8h
19	3	63.8	mDF	8h
20	1	58.8	mDF	8h
20	2	58.09	mDF	8h
20	3	56.38	mDF	8h
21	1	55.23	mDF	8h
21	2	55.2	mDF	8h
21	3	55.77	mDF	8h
22	1	57.42	mDF	8h
22	2	58.64	mDF	8h
22	1	53.17	mDF	8h
23	2	54.4	mDF	8h
23	3	54.14	mDF	8h
23	1	59.64	mDF	8h
24	2	60.2	mDF	8h
24	3	56.3	mDF	8h
24	1	106.6	mDF	8h
25	2	107.92	mDF	8h
25	3	107.93	mDF	8h
25	1	59.44	mDF	8h
26	2	57.34	mDF	8h
26	3	56.12	mDF	8h
26	1	49.16	mDF	8h
27	2	49.12	mDF	8h
27	3	48.8	mDF	8h
27	1	48.74	mDF	8h
28	2	47.38	mDF	8h
28	3	46.49	mDF	8h
28	1	59.66	mDF	8h
29	2	61.37	mDF	8h
29	3	61.91	mDF	8h
29	1	48.23	mDF	8h
30	2	48.26	mDF	8h
30	3	47.48	mDF	8h
30	1	77.96	mDF	8h
31	2	78.19	mDF	8h
31	3	77.77	mDF	8h
31	1	64	mDF	8h
32	2	64.39	mDF	8h
32	3	64.66	mDF	8h
1	1	62.64	mDF	12h
1	2	62.71	mDF	12h
1	3	60.82	mDF	12h
2	1	67.04	mDF	12h
2	2	66.84	mDF	12h
2	3	66.8	mDF	12h
3	1	75.94	mDF	12h
3	2	73.92	mDF	12h
3	3	70.34	mDF	12h
4	1	62.36	mDF	12h
4	2	59.71	mDF	12h
4	3	57.56	mDF	12h
5	1	61.13	mDF	12h
5	2	62.6	mDF	12h
5	3	63.08	mDF	12h
6	1	61.17	mDF	12h
6	2	65.12	mDF	12h
6	3	65.1	mDF	12h
7	1	68.05	mDF	12h
7	2	68.23	mDF	12h
7	3	65.91	mDF	12h
8	1	52.22	mDF	12h
8	2	55.44	mDF	12h
8	3	58.07	mDF	12h
9	1	39.28	mDF	12h
9	2	39.78	mDF	12h
9	3	39.63	mDF	12h
10	1	54.24	mDF	12h
10	2	55.62	mDF	12h
10	3	55.19	mDF	12h
11	1	59.11	mDF	12h
11	2	61.69	mDF	12h
11	3	61.62	mDF	12h
12	1	49.79	mDF	12h
12	2	50.47	mDF	12h
12	3	49.59	mDF	12h
13	1	54.17	mDF	12h
13	2	52.61	mDF	12h
13	3	48.42	mDF	12h
14	1	81.34	mDF	12h
14	2	82.35	mDF	12h
14	3	83	mDF	12h
15	1	56.09	mDF	12h
15	2	56.61	mDF	12h
15	3	56.25	mDF	12h
16	1	72.48	mDF	12h
16	2	71.74	mDF	12h
16	3	66.64	mDF	12h
17	1	76.55	mDF	12h
17	2	74.87	mDF	12h
17	3	72.51	mDF	12h
18	1	49.81	mDF	12h
18	2	51.09	mDF	12h
18	3	52.31	mDF	12h
19	1	55.26	mDF	12h
19	2	56.26	mDF	12h
19	3	55.73	mDF	12h
20	1	69.61	mDF	12h
20	2	68.83	mDF	12h
20	3	66.43	mDF	12h
21	1	54.25	mDF	12h
21	2	54.27	mDF	12h
21	3	52.12	mDF	12h
22	1	58.91	mDF	12h
22	2	58.47	mDF	12h
22	3	59.09	mDF	12h
23	1	70.3	mDF	12h
23	2	69.97	mDF	12h
23	3	69.18	mDF	12h
24	1	66.7	mDF	12h
24	2	64.77	mDF	12h
24	3	62.32	mDF	12h
25	1	52.04	mDF	12h
25	2	54.12	mDF	12h
25	3	54.64	mDF	12h
26	1	68.57	mDF	12h
26	2	67.95	mDF	12h
26	3	66.53	mDF	12h
27	1	57.1	mDF	12h
27	2	57.46	mDF	12h
27	3	57.47	mDF	12h
28	1	75.02	mDF	12h
28	2	75.53	mDF	12h
28	3	74.77	mDF	12h
29	1	48.67	mDF	12h
29	2	47.99	mDF	12h
29	3	47.45	mDF	12h
30	1	57.62	mDF	12h
30	2	56.72	mDF	12h
30	3	56.24	mDF	12h
31	1	59.44	mDF	12h
31	2	57.89	mDF	12h
31	3	55.77	mDF	12h
32	1	56.44	mDF	12h
32	2	56.17	mDF	12h
32	3	55.4	mDF	12h
1	1	49.14	mDF	24h
1	2	50.63	mDF	24h
1	3	48.16	mDF	24h
2	1	48.6	mDF	24h
2	2	47.25	mDF	24h
2	3	46.73	mDF	24h
3	1	72.85	mDF	24h
3	2	73.7	mDF	24h
3	3	74.01	mDF	24h
4	1	51.59	mDF	24h
4	2	51.78	mDF	24h
4	3	48.6	mDF	24h
5	1	70.92	mDF	24h
5	2	71.39	mDF	24h
5	3	59.87	mDF	24h
6	1	54.14	mDF	24h
6	2	48.78	mDF	24h
6	3	49.47	mDF	24h
7	1	40.73	mDF	24h
7	2	41.8	mDF	24h
7	3	37.58	mDF	24h
8	1	59.18	mDF	24h
8	2	50.78	mDF	24h
8	3	51.12	mDF	24h
9	1	72.3	mDF	24h
9	2	71.41	mDF	24h
9	3	68.04	mDF	24h
10	1	53.92	mDF	24h
10	2	52	mDF	24h
10	3	48.93	mDF	24h
11	1	58.77	mDF	24h
11	2	67.65	mDF	24h
11	3	56.24	mDF	24h
12	1	59.32	mDF	24h
12	2	59.07	mDF	24h
12	3	58.25	mDF	24h
13	1	42.03	mDF	24h
13	2	43.3	mDF	24h
13	3	43.45	mDF	24h
14	1	34.56	mDF	24h
14	2	31.58	mDF	24h
14	3	28.28	mDF	24h
15	1	41.51	mDF	24h
15	2	40.43	mDF	24h
15	3	43.58	mDF	24h
16	1	58.96	mDF	24h
16	2	40.84	mDF	24h
16	3	43.26	mDF	24h
17	1	49.21	mDF	24h
17	2	49.58	mDF	24h
17	3	50.88	mDF	24h
18	1	50.46	mDF	24h
18	2	56.11	mDF	24h
18	3	54.86	mDF	24h
19	1	59.32	mDF	24h
19	2	50.74	mDF	24h
19	3	55.93	mDF	24h
20	1	73.9	mDF	24h
20	2	72.38	mDF	24h
20	3	70.83	mDF	24h
21	1	57.74	mDF	24h
21	2	57.06	mDF	24h
21	3	45.89	mDF	24h
22	1	96.07	mDF	24h
22	2	98.73	mDF	24h
22	3	95.9	mDF	24h
23	1	42.08	mDF	24h
23	2	41.35	mDF	24h
23	3	37.19	mDF	24h
24	1	40.41	mDF	24h
24	2	43.4	mDF	24h
24	3	43.38	mDF	24h
25	1	50.95	mDF	24h
25	2	53.91	mDF	24h
25	3	55.84	mDF	24h
26	1	66.5	mDF	24h
26	2	59.02	mDF	24h
26	3	44.66	mDF	24h
27	1	41.83	mDF	24h
27	2	46.18	mDF	24h
27	3	44.41	mDF	24h
28	1	59.42	mDF	24h
28	2	50.81	mDF	24h
28	3	62.27	mDF	24h
29	1	52.57	mDF	24h
29	2	42.55	mDF	24h
29	3	46.96	mDF	24h
30	1	54.11	mDF	24h
30	2	44.13	mDF	24h
30	3	54.96	mDF	24h
31	1	57.18	mDF	24h
31	2	57.65	mDF	24h
31	3	54.64	mDF	24h
32	1	39.73	mDF	24h
32	2	41.87	mDF	24h
32	3	40.99	mDF	24h

## Sheet: Average thickness
Average thickness
tubule_num	Average Thickness	fixative	fixation_time
1	60.4567	10%NBF	8
2	42.14	10%NBF	8
3	46.0667	10%NBF	8
4	51.6533	10%NBF	8
5	49.8667	10%NBF	8
6	64.7533	10%NBF	8
7	49.7833	10%NBF	8
8	59.64	10%NBF	8
9	36.6867	10%NBF	8
10	44.3933	10%NBF	8
11	30.16	10%NBF	8
12	46.77	10%NBF	8
13	38.81	10%NBF	8
14	48.5967	10%NBF	8
15	56.3033	10%NBF	8
16	55.91	10%NBF	8
17	57.67	10%NBF	8
18	81.0533	10%NBF	8
19	52.8267	10%NBF	8
20	38.8267	10%NBF	8
21	43.0167	10%NBF	8
22	57.5133	10%NBF	8
23	56.7267	10%NBF	8
24	47.8	10%NBF	8
25	52.88	10%NBF	8
26	57.3167	10%NBF	8
27	39.6667	10%NBF	8
28	62.18	10%NBF	8
29	56.5167	10%NBF	8
30	43.8533	10%NBF	8
31	47.5867	10%NBF	8
32	31.8667	10%NBF	8
1	38.8733	10%NBF	12
2	42.9833	10%NBF	12
3	48.7467	10%NBF	12
4	46.2767	10%NBF	12
5	51.45	10%NBF	12
6	44.9033	10%NBF	12
7	74.7867	10%NBF	12
8	49.32	10%NBF	12
9	53.5067	10%NBF	12
10	50.96	10%NBF	12
11	42.2667	10%NBF	12
12	51.3433	10%NBF	12
13	46.6433	10%NBF	12
14	41.95	10%NBF	12
15	50.67	10%NBF	12
16	49.1433	10%NBF	12
17	61.5767	10%NBF	12
18	58.0833	10%NBF	12
19	54.02	10%NBF	12
20	56.83	10%NBF	12
21	34.9267	10%NBF	12
22	41.5733	10%NBF	12
23	42.1167	10%NBF	12
24	45.8133	10%NBF	12
25	41.3767	10%NBF	12
26	46.6867	10%NBF	12
27	39.5433	10%NBF	12
28	46.21	10%NBF	12
29	57.0267	10%NBF	12
30	50.84	10%NBF	12
31	42.0067	10%NBF	12
32	47.1433	10%NBF	12
33	52.7067	10%NBF	12
34	50.97	10%NBF	12
35	57.3033	10%NBF	12
36	45.04	10%NBF	12
37	48.2767	10%NBF	12
1	58.1233	10%NBF	24
2	58.7967	10%NBF	24
3	33.5267	10%NBF	24
4	45.7633	10%NBF	24
5	35.83	10%NBF	24
6	55.02	10%NBF	24
7	41.75	10%NBF	24
8	50.9367	10%NBF	24
9	54.6133	10%NBF	24
10	37.4467	10%NBF	24
11	54.0867	10%NBF	24
12	43.6433	10%NBF	24
13	41.98	10%NBF	24
14	51.7	10%NBF	24
15	68.6933	10%NBF	24
16	61.6133	10%NBF	24
17	50.47	10%NBF	24
18	43.19	10%NBF	24
19	64.4367	10%NBF	24
20	72.9233	10%NBF	24
21	61.6333	10%NBF	24
22	58.2	10%NBF	24
23	43.7433	10%NBF	24
24	72.0733	10%NBF	24
25	43.2533	10%NBF	24
26	47.24	10%NBF	24
27	34.4233	10%NBF	24
28	44.3633	10%NBF	24
29	35.15	10%NBF	24
30	36.26	10%NBF	24
31	45.1733	10%NBF	24
32	50.0833	10%NBF	24
33	48.9967	10%NBF	24
34	74.1267	10%NBF	24
1	33.7067	BF	8
2	37.5867	BF	8
3	57.8533	BF	8
4	49.13	BF	8
5	66.82	BF	8
6	79.1467	BF	8
7	56.6733	BF	8
8	105.497	BF	8
9	57.5167	BF	8
10	42.9467	BF	8
11	46.8967	BF	8
12	56.0533	BF	8
13	56.7333	BF	8
14	50.8733	BF	8
15	78.94	BF	8
16	60.2667	BF	8
17	83.9767	BF	8
18	58.26	BF	8
19	61.3833	BF	8
20	44.9067	BF	8
21	59.5533	BF	8
22	54.0933	BF	8
23	54.7	BF	8
24	77.7367	BF	8
25	84.27	BF	8
26	75.57	BF	8
27	61.6367	BF	8
28	45.88	BF	8
29	52.7633	BF	8
30	56.23	BF	8
31	60.5433	BF	8
32	71.9333	BF	8
33	70.595	BF	8
1	54.6367	BF	12
2	31.14	BF	12
3	55.87	BF	12
4	51.8367	BF	12
5	49.37	BF	12
6	60.3867	BF	12
7	50.22	BF	12
8	47.7267	BF	12
9	49.1633	BF	12
10	55.3533	BF	12
11	60.9467	BF	12
12	56.8667	BF	12
13	52.8333	BF	12
14	54.46	BF	12
15	71.4267	BF	12
16	69.1167	BF	12
17	54.4567	BF	12
18	58	BF	12
19	55.26	BF	12
20	57.38	BF	12
21	56.4167	BF	12
22	55.7533	BF	12
23	68.2133	BF	12
24	52.83	BF	12
25	50.6267	BF	12
26	57.0233	BF	12
27	49.5	BF	12
28	50.73	BF	12
29	52.1367	BF	12
30	62.1233	BF	12
31	67.09	BF	12
32	52.3867	BF	12
33	43.355	BF	12
1	52.8067	BF	24
2	65.18	BF	24
3	53.9367	BF	24
4	82.6433	BF	24
5	60.1133	BF	24
6	59.48	BF	24
7	57.69	BF	24
8	71.17	BF	24
9	42.5433	BF	24
10	53.0567	BF	24
11	55.84	BF	24
12	94.2033	BF	24
13	58.3767	BF	24
14	63.92	BF	24
15	55.6133	BF	24
16	64.8	BF	24
17	58.9267	BF	24
18	53.8967	BF	24
19	51.0633	BF	24
20	51.7267	BF	24
21	40.3633	BF	24
22	64.83	BF	24
23	51.8267	BF	24
24	62.9567	BF	24
25	63.75	BF	24
26	63.1967	BF	24
27	61.1367	BF	24
28	55.0767	BF	24
29	82.13	BF	24
30	115.75	BF	24
31	91.3733	BF	24
32	52.3467	BF	24
33	46.325	BF	24
1	49.0933	mDF	8
2	48.0467	mDF	8
3	48.4567	mDF	8
4	68.5833	mDF	8
5	49.4	mDF	8
6	55.18	mDF	8
7	56.62	mDF	8
8	56.04	mDF	8
9	43.2733	mDF	8
10	57.7867	mDF	8
11	57.3867	mDF	8
12	53.25	mDF	8
13	60.5867	mDF	8
14	74.76	mDF	8
15	65.0833	mDF	8
16	88.31	mDF	8
17	57.36	mDF	8
18	54.8867	mDF	8
19	65.3767	mDF	8
20	57.7567	mDF	8
21	55.4	mDF	8
22	56.41	mDF	8
23	56.06	mDF	8
24	74.3667	mDF	8
25	91.7633	mDF	8
26	54.2067	mDF	8
27	48.8867	mDF	8
28	51.1767	mDF	8
29	57.17	mDF	8
30	57.9	mDF	8
31	73.32	mDF	8
32	64.525	mDF	8
1	62.0567	mDF	12
2	66.8933	mDF	12
3	73.4	mDF	12
4	59.8767	mDF	12
5	62.27	mDF	12
6	63.7967	mDF	12
7	67.3967	mDF	12
8	55.2433	mDF	12
9	39.5633	mDF	12
10	55.0167	mDF	12
11	60.8067	mDF	12
12	49.95	mDF	12
13	51.7333	mDF	12
14	82.23	mDF	12
15	56.3167	mDF	12
16	70.2867	mDF	12
17	74.6433	mDF	12
18	51.07	mDF	12
19	55.75	mDF	12
20	68.29	mDF	12
21	53.5467	mDF	12
22	58.8233	mDF	12
23	69.8167	mDF	12
24	64.5967	mDF	12
25	53.6	mDF	12
26	67.6833	mDF	12
27	57.3433	mDF	12
28	75.1067	mDF	12
29	48.0367	mDF	12
30	56.86	mDF	12
31	57.7	mDF	12
32	56.0033	mDF	12
1	49.31	mDF	24
2	47.5267	mDF	24
3	73.52	mDF	24
4	50.6567	mDF	24
5	67.3933	mDF	24
6	50.7967	mDF	24
7	40.0367	mDF	24
8	53.6933	mDF	24
9	70.5833	mDF	24
10	51.6167	mDF	24
11	60.8867	mDF	24
12	58.88	mDF	24
13	42.9267	mDF	24
14	31.4733	mDF	24
15	41.84	mDF	24
16	47.6867	mDF	24
17	49.89	mDF	24
18	53.81	mDF	24
19	55.33	mDF	24
20	72.37	mDF	24
21	53.5633	mDF	24
22	96.9	mDF	24
23	40.2067	mDF	24
24	42.3967	mDF	24
25	53.5667	mDF	24
26	56.7267	mDF	24
27	44.14	mDF	24
28	57.5	mDF	24
29	47.36	mDF	24
30	51.0667	mDF	24
31	56.49	mDF	24
32	40.8633	mDF	24

## Sheet: ANOVA_result
ANOVA results of different duration
10%NBF									ANOVA summary
Alpha	0.05								F	0.351
Tukey's multiple comparisons test	Mean Diff.	95.00% CI of diff.	Significant?	Summary	Adjusted P Value				P value	0.7049
8h vs. 12	1.536	-4.120 to 7.192	No	ns	0.7949	A-B			P value summary	ns
8h vs. 24	-0.2763	-6.047 to 5.494	No	ns	0.9929	A-C			Significant diff. among means (P < 0.05)?	No
12 vs. 24	-1.813	-7.379 to 3.753	No	ns	0.7193	B-C			R squared	0.00697
Test details	Mean 1	Mean 2	Mean Diff.	SE of diff.	n1	n2	q	DF
8h vs. 12	50.29	48.75	1.536	2.377	32	37	0.914	100
8h vs. 24	50.29	50.57	-0.2763	2.426	32	34	0.1611	100
12 vs. 24	48.75	50.57	-1.813	2.34	37	34	1.096	100
BF									ANOVA summary
Alpha	0.05								F	2.873
Tukey's multiple comparisons test	Mean Diff.	95.00% CI of diff.	Significant?	Summary	Adjusted P Value				P value	0.0614
8h vs. 12h	5.941	-1.827 to 13.71	No	ns	0.1683	A-B			P value summary	ns
8h vs. 24h	-1.436	-9.203 to 6.332	No	ns	0.8989	A-C			Significant diff. among means (P < 0.05)?	No
12h vs. 24h	-7.376	-15.14 to 0.3911	No	ns	0.0664	B-C			R squared	0.05648
Test details	Mean 1	Mean 2	Mean Diff.	SE of diff.	n1	n2	q	DF
8h vs. 12h	60.93	54.99	5.941	3.263	33	33	2.575	96
8h vs. 24h	60.93	62.37	-1.436	3.263	33	33	0.6223	96
12h vs. 24h	54.99	62.37	-7.376	3.263	33	33	3.197	96
Mdf									ANOVA summary
Alpha	0.05								F	4.112
Tukey's multiple comparisons test	Mean Diff.	95.00% CI of diff.	Significant?	Summary	Adjusted P Value				P value	0.0194
8h vs. 12h	-1.165	-7.712 to 5.382	No	ns	0.9058	A-B			P value summary	*
8h vs. 24h	6.169	-0.3780 to 12.72	No	ns	0.0691	A-C			Significant diff. among means (P < 0.05)?	Yes
12h vs. 24h	7.334	0.7872 to 13.88	Yes	*	0.0242	B-C			R squared	0.08124
Test details	Mean 1	Mean 2	Mean Diff.	SE of diff.	n1	n2	q	DF
8h vs. 12h	59.64	60.8	-1.165	2.749	32	32	0.5994	93
8h vs. 24h	59.64	53.47	6.169	2.749	32	32	3.174	93
12h vs. 24h	60.8	53.47	7.334	2.749	32	32	3.773	93
ANOVA results of different fixatives
Alpha	0.05								ANOVA summary
Tukey's multiple comparisons test	Mean Diff.	95.00% CI of diff.	Significant?	Summary	Adjusted P Value				F	20.04
NBF vs. BF	-9.598	-13.45 to -5.744	Yes	****	<0.0001	A-B				<0.0001
NBF vs. mDF	-8.141	-12.03 to -4.255	Yes	****	<0.0001	A-C			P value summary	****
BF vs. mDF	1.458	-2.465 to 5.381	No	ns	0.6563	B-C			Significant diff. among means (P < 0.05)?	Yes
Test details	Mean 1	Mean 2	Mean Diff.	SE of diff.	n1	n2	q	DF	R squared	0.1196
NBF vs. BF	49.83	59.43	-9.598	1.636	103	99	8.295	295
NBF vs. mDF	49.83	57.97	-8.141	1.649	103	96	6.98	295
BF vs. mDF	59.43	57.97	1.458	1.665	99	96	1.238	295
