# Supplementary material for: Exploration of tissue fixation methods suitable for digital pathological studies of the testis
Source: Eur J Med Res. 2024 Jun 10;29:319. doi: 10.1186/s40001-024-01921-5 (PMC11163764; doi:10.1186/s40001-024-01921-5)
Supplement: Supplementary file 3 — Supplementary Material 3: Table 3: Positivity (%) of acrosomic granules raw data. [file 40001_2024_1921_MOESM3_ESM.xlsx]

## Sheet: all.data
Nwp – Number of Weak‐Positive pixels (Yellow in mark‐up image); Np – Number of Positive pixels (Orange in mark‐up image); Nsp – Number of Strong‐Positive pixels (Red in mark‐up image); Iwp – Sum of Intensity values for all Weak‐Positive pixels; Ip – Sum of Intensity values for all Positive pixels; Nn – Number of Negative pixels (Blue in mark‐up image); In – Sum of Intensity values for all Negativ…
Tubules	Length.um.	Area.um2.	Nwp	Np	Nsp	Iwp	Ip	In	NTotal	Positivity	sample	fixative
1	742.1	38556.8	6	23056	4872	1065	2784093	66270432	455857	0.06	n12	10%NBF
2	742.23	39712.4	1	16090	2268	179	1936068	74446184	488025	0.04	n12	10%NBF
3	623.82	25232	1	12943	2478	177	1549026	44318095	297061	0.05	n12	10%NBF
4	694.06	33224.7	1	17188	2630	178	2084219	62530260	428495	0.05	n12	10%NBF
5	660.98	30741	0	8805	1905	0	1044865	65719933	420711	0.03	n12	10%NBF
6	508.48	18374.5	1	9397	1223	176	1132633	31031837	217856	0.05	n12	10%NBF
7	554.31	22187.4	2	17246	3004	352	2071585	41884484	296918	0.07	n12	10%NBF
8	731.4	35893.2	3	13426	1025	530	1655797	82153415	524485	0.03	n12	10%NBF
9	599.98	25519.6	7	12538	2508	1272	1479190	47425621	322711	0.05	n12	10%NBF
10	872.87	50924.6	0	20265	1938	0	2483978	112808753	736006	0.03	n12	10%NBF
1	610.5	26937.4	21132	11957	29	3954568	1921691	57929878	399530	0.08	n13	mDF
2	706.42	35885.1	20344	14815	60	3804824	2353180	74105558	496767	0.07	n13	mDF
3	626.32	27767.4	15710	12509	43	2927817	2004016	51314547	357034	0.08	n13	mDF
4	655.72	30734.2	20064	10069	7	3763101	1624039	66619077	447509	0.07	n13	mDF
5	573.83	24498.8	19629	14398	33	3658233	2298008	49351049	343251	0.1	n13	mDF
6	700.9	32599.4	22604	19476	59	4213461	3087310	65962660	461153	0.09	n13	mDF
7	748.29	36769.5	20353	14490	34	3815826	2288238	77549811	519770	0.07	n13	mDF
8	962.95	59814.9	21490	13409	34	4036802	2156257	128067530	820768	0.04	n13	mDF
9	859.46	51319.3	13859	6422	5	2601447	1038627	107213392	675919	0.03	n13	mDF
10	705.06	35227.6	19672	16225	43	3668753	2562492	67491407	452804	0.08	n13	mDF
1	674.9	34444.3	3855	31059	103	699936	4841171	81773448	503876	0.07	n5	mDF
2	714.02	37657.7	3191	27890	113	579755	4321678	86830713	530973	0.06	n5	mDF
3	726.24	39445.8	5163	46793	106	942722	7203270	84042889	543073	0.1	n5	mDF
4	707.37	37331.4	4447	45030	87	808339	6995907	80510437	519548	0.1	n5	mDF
5	690.78	35788.6	4834	43595	127	878560	6759484	81034273	514799	0.09	n5	mDF
6	769.94	44064.1	4575	42547	274	832410	6583603	96477219	610822	0.08	n5	mDF
7	778.05	45123.1	4495	46184	85	816518	7134144	99758259	630429	0.08	n5	mDF
8	783.82	42629.3	4705	39444	78	856125	6159063	81385972	518672	0.09	n5	mDF
9	868.23	53209.3	8981	79170	582	1631308	12274649	118096920	772464	0.11	n5	mDF
10	669.9	33088	2318	16233	69	421238	2525812	79663960	460309	0.04	n5	mDF
1	685.81	33422.7	70	17516	243	12699	2373594	60152727	406441	0.04	n5	10%NBF
2	761.26	38895.5	118	33008	701	21285	4477764	73701132	528539	0.06	n5	10%NBF
3	667.54	29959	139	22308	538	25001	3082495	59512250	417862	0.06	n5	10%NBF
4	722.44	36752.8	107	31482	319	19306	4309900	72322622	510960	0.06	n5	10%NBF
5	632.13	28485	49	25997	943	8798	3456235	46772053	353915	0.08	n5	10%NBF
6	639.19	28992	107	20423	719	19476	2733057	51034512	367448	0.06	n5	10%NBF
7	527.81	18452.8	148	32014	870	26629	4342971	33001330	267741	0.12	n5	10%NBF
8	604.48	24057.5	60	20507	515	10835	2755775	42951877	310684	0.07	n5	10%NBF
9	687.09	33852.4	107	29572	764	19340	3966971	61820381	439892	0.07	n5	10%NBF
10	670.54	29471.3	128	20339	633	23166	2745745	52116947	372146	0.06	n5	10%NBF
1	633.58	28660.7	10453	20960	230	1932999	3237656	69264528	436178	0.07	n7	BF
2	678.43	33637	13241	26654	128	2445735	4141702	77736933	501274	0.08	n7	BF
3	595.72	26215	14760	22110	28	2720609	3487356	58684268	394760	0.09	n7	BF
4	695.15	35242.7	11850	21715	220	2186717	3384513	83018369	525051	0.06	n7	BF
5	630.86	30079.7	13153	22609	28	2424339	3592207	67621782	447727	0.08	n7	BF
6	628.78	28878.8	16067	25471	50	2953582	4061593	63276058	434232	0.1	n7	BF
7	690.6	34468.7	20785	39561	380	3846321	6090759	78056045	515437	0.12	n7	BF
8	658.7	30619.2	9379	17833	5	1727162	2829040	72368013	458334	0.06	n7	BF
9	673.35	32150.7	11999	21129	60	2204652	3348545	72742903	473945	0.07	n7	BF
10	580.27	25130.3	7512	15638	63	1389765	2423953	57625563	360887	0.06	n7	BF
1	842.89	40060.1	147	33155	338	26538	4612927	76968955	552787	0.06	n7	10%NBF
2	887.86	53950.6	179	38666	381	32300	5354433	106258155	725751	0.05	n7	10%NBF
3	645.66	28961	123	36450	563	22213	4990943	56445400	429701	0.09	n7	10%NBF
4	884.15	49378.3	128	34046	617	23025	4683127	96095970	670351	0.05	n7	10%NBF
5	808.16	42369.7	92	27158	282	16640	3779488	82658064	568828	0.05	n7	10%NBF
6	838.59	44289	93	25989	371	16774	3569940	86741743	588946	0.04	n7	10%NBF
7	609.3	27634.4	177	34718	389	31996	4860273	53059227	394832	0.09	n7	10%NBF
8	669.82	30332.3	191	35770	595	34326	4923310	59880656	445418	0.08	n7	10%NBF
9	652.1	29526.1	269	40366	403	48511	5618481	60732850	443687	0.09	n7	10%NBF
10	552.37	20669.8	204	24803	436	36883	3443066	42387061	301736	0.08	n7	10%NBF
1	742.92	39267.3	19254	38288	349	3542573	6060085	87736000	571438	0.1	n12	BF
2	746.11	40767.2	15300	29468	238	2810765	4662900	96676124	614479	0.07	n12	BF
3	743.31	38753.4	27621	40655	52	5085464	6554158	85647023	582444	0.12	n12	BF
4	685.73	30739.5	13687	27958	89	2504765	4477844	72964460	470980	0.09	n12	BF
5	665.78	32106.8	15562	30582	142	2849209	4907655	73286069	483228	0.1	n12	BF
6	576.72	24457.5	12067	25227	99	2210941	4025511	56648871	372625	0.1	n12	BF
7	579.05	23899.3	7814	20026	29	1435126	3164946	52828379	338542	0.08	n12	BF
8	657.28	30256	5827	24342	320	1067479	3756858	69830947	440294	0.07	n12	BF
9	774.83	40481.3	20523	42497	110	3759832	6738221	89163196	597002	0.11	n12	BF
10	641.31	24767	13818	28581	169	2543767	4529893	56556451	376660	0.11	n12	BF
1	621.23	27869.1	12363	25409	147	2274525	4043580	63599849	413351	0.09	n9	BF
2	636.4	28304.7	20561	33877	142	3766742	5425784	62710451	433689	0.13	n9	BF
3	645.36	30107.6	20292	47523	95	3702621	7633241	62491659	461309	0.15	n9	BF
4	664.26	31118.8	5659	18873	392	1033237	2951855	71512249	448380	0.06	n9	BF
5	1007.7	56990	28552	79006	820	5224480	12436503	124613565	852379	0.13	n9	BF
6	623.65	27867.7	23093	64490	1499	4238446	9826201	57230288	430014	0.21	n9	BF
7	672.5	32311.8	10301	24532	122	1885046	3900842	76502410	490759	0.07	n9	BF
8	659.02	31439.9	6435	18738	339	1182733	2908637	74179209	458881	0.06	n9	BF
9	666.51	31774.6	9657	36093	853	1771296	5539034	70435431	465340	0.1	n9	BF
10	631.41	28525.7	9871	29949	391	1807317	4659463	64406371	431711	0.09	n9	BF
1	627.7	26442.7	11660	16859	55	2149339	2679020	61549629	399941	0.07	n9	mDF
2	538.78	20447.5	3122	6652	1	573590	1044721	42402629	266637	0.04	n9	mDF
3	670.43	33441.2	10357	17479	57	1900915	2729630	66698535	433561	0.06	n9	mDF
4	656.94	28303.3	15035	20461	10	2771325	3226678	60796966	399489	0.09	n9	mDF
5	663.26	32359.1	11724	19926	46	2152451	3122393	63519535	417118	0.08	n9	mDF
6	837.36	46187.9	32048	39881	71	5904917	6395986	104543644	704290	0.1	n9	mDF
7	694.25	34881.5	10503	15031	22	1941890	2364887	66847429	430420	0.06	n9	mDF
8	662.48	31047.5	13287	19287	32	2444940	3053041	73692284	463848	0.07	n9	mDF
9	752.57	39522.8	24761	29202	46	4548845	4669631	85622901	579117	0.09	n9	mDF
10	740.98	39372.5	8306	11653	20	1529564	1845187	80379489	506909	0.04	n9	mDF
1	633.58	28660.7	17295	21606	230	3224773	3348482	67861928	436178	0.09	n13	BF
2	678.43	33637	21535	27410	128	4010014	4271000	76043356	501274	0.1	n13	BF
3	595.72	26215	23533	22770	28	4368916	3600735	56922582	394760	0.12	n13	BF
4	695.15	35242.7	19425	22408	220	3607750	3503141	81478708	525051	0.08	n13	BF
5	630.86	30079.7	20677	23320	28	3837986	3714060	66086282	447727	0.1	n13	BF
6	628.78	28878.8	24680	26337	50	4570857	4209747	61510629	434232	0.12	n13	BF
7	690.6	34468.7	32919	40421	380	6140384	6238148	75614593	515437	0.14	n13	BF
8	658.7	30619.2	14567	18264	5	2702282	2903141	71318792	458334	0.07	n13	BF
9	673.35	32150.7	19852	21813	60	3674194	3466222	71155684	473945	0.09	n13	BF
10	580.27	25130.3	11705	15988	63	2180279	2483983	56775019	360887	0.08	n13	BF

## Sheet: AVONA result
ANOVA results of different fixatives
Alpha	0.05								ANOVA summary
Tukey's multiple comparisons test	Mean Diff.	95.00% CI of diff.	Significant?	Summary	Adjusted P Value				F	32.62
10%NBF vs. BF	-3.468	-4.491 to -2.444	Yes	****	<0.0001	A-B			P value	<0.0001
10%NBF vs. mDF	-1.454	-2.592 to -0.3165	Yes	**	0.0081	A-C			P value summary	****
BF vs. mDF	2.013	0.9217 to 3.105	Yes	****	<0.0001	B-C			Significant diff. among means (P < 0.05)?	Yes
Test details	Mean 1	Mean 2	Mean Diff.	SE of diff.	n1	n2	q	DF	R squared	0.2682
10%NBF vs. BF	6.067	9.534	-3.468	0.4332	60	73	11.32	178
10%NBF vs. mDF	6.067	7.521	-1.454	0.4814	60	48	4.272	178
BF vs. mDF	9.534	7.521	2.013	0.4619	73	48	6.164	178
