# Supplementary material for: Exploration of tissue fixation methods suitable for digital pathological studies of the testis
Source: Eur J Med Res. 2024 Jun 10;29:319. doi: 10.1186/s40001-024-01921-5 (PMC11163764; doi:10.1186/s40001-024-01921-5)
Supplement: Supplementary file 4 — Supplementary Material 4: Table 4: Positivity (%) of Sycp3 raw data. [file 40001_2024_1921_MOESM4_ESM.xlsx]

## Sheet: IHC_positivity
Nwp – Number of Weak‐Positive pixels (Yellow in mark‐up image); Np – Number of Positive pixels (Orange in mark‐up image); Nsp – Number of Strong‐Positive pixels (Red in mark‐up image); Iwp – Sum of Intensity values for all Weak‐Positive pixels; Ip – Sum of Intensity values for all Positive pixels; Nn – Number of Negative pixels (Blue in mark‐up image); In – Sum of Intensity values for all Negativ…
Tubules	Length.um.	Area.um2.	Nwp	Np	Nsp	Iwp	Ip	Nn	In	NTotal	Positivity	sample	section	fixative
1	612.14	27185.5	33319	50157	20057	6494032	6891469	212666	41301153	316199	0.33	n1	A	10%NBF
2	531.88	19138	16039	35509	15104	3135133	4842500	117870	22921279	184522	0.36	n1	A	10%NBF
3	685.22	33649.6	32816	58888	12968	6380132	8111098	189817	37274579	294489	0.36	n1	A	10%NBF
4	816.79	35162.5	43227	65085	19164	8364825	8978760	258630	49953171	386106	0.33	n1	A	10%NBF
5	803.35	40187.7	62521	98646	31709	12216442	13579234	211853	42380370	404729	0.48	n1	A	10%NBF
6	707.74	32911.9	24462	62137	13919	4735831	8442830	319837	63208265	420355	0.24	n1	A	10%NBF
7	776.3	39487.1	47213	86396	28230	9149053	11825783	294275	58773784	456114	0.35	n1	B	10%NBF
8	530.49	20716.6	27819	53118	19715	5397597	7134591	141833	28018477	242485	0.42	n1	B	10%NBF
9	845.1	40860.4	27661	61206	12910	5395195	8280352	242337	47990205	344114	0.3	n1	B	10%NBF
10	833.49	41230.1	39878	70027	45084	7764525	9517952	331443	63364336	486432	0.32	n1	B	10%NBF
1	990.09	54693.4	57573	92601	13617	11093824	12912066	376219	75445195	540010	0.3	n3	A	10%NBF
2	701.36	32760.2	36612	70459	3752	7013874	9965972	227328	46022429	338151	0.33	n3	A	10%NBF
3	619.7	26059.8	29464	36586	5174	5657467	5195473	176205	34876369	247429	0.29	n3	A	10%NBF
4	734.27	36262.8	36652	59223	6485	7073416	8175054	273647	54999743	376007	0.27	n3	A	10%NBF
5	846.24	49210.6	53316	94268	8324	10222213	13360073	318036	63849773	473944	0.33	n3	B	10%NBF
6	949.32	56433.1	61888	103368	7686	11906217	14770811	371904	74952551	544846	0.32	n3	B	10%NBF
7	655.18	28897.5	60472	77865	9751	11603458	11249015	137819	27648967	285907	0.52	n3	B	10%NBF
8	635.22	27673.6	29857	41391	10109	5780782	5670096	209354	42241019	290711	0.28	n3	B	10%NBF
9	648.13	28218	65286	89115	9367	12491228	12857863	163579	33327870	327347	0.5	n3	B	10%NBF
10	724.2	34442.2	40111	48161	8281	7755807	6678268	263973	52957989	360526	0.27	n3	A	10%NBF
1	850.11	45888.2	29748	42832	2406	5825906	6103284	309014	60354987	384000	0.2	n13	A	10%NBF
2	694.27	30316.8	16577	25228	3023	3255760	3520215	166035	32690638	210863	0.21	n13	A	10%NBF
3	599.9	25886.1	12605	26159	1747	2466695	3599048	168958	32562505	209469	0.19	n13	A	10%NBF
4	602.05	27311.1	13331	30133	2029	2590889	4117976	185109	35743759	230602	0.2	n13	A	10%NBF
5	625.86	27628.7	8440	21796	1820	1651933	2940499	179335	34347331	211391	0.15	n13	A	10%NBF
6	578.95	24344.2	12933	33863	1009	2525489	4721083	141097	27368653	188902	0.25	n13	A	10%NBF
7	654.21	29618.8	11870	34142	903	2303949	4784978	226064	43922586	272979	0.17	n13	A	10%NBF
8	538.81	19446.5	7288	22149	692	1425207	3062416	149518	28977785	179647	0.17	n13	A	10%NBF
9	596.94	24969.8	10120	25028	1526	1970526	3410936	201332	38946769	238006	0.15	n13	A	10%NBF
10	743.45	35054.1	22421	53948	1467	4362416	7483393	261517	50373564	339353	0.23	n13	A	10%NBF
1	594.65	25366.5	15914	29126	5485	3099508	4036783	173370	33404238	223895	0.23	n13	B	10%NBF
2	659.33	30689.4	19666	45075	4410	3830790	6224019	200122	39824539	269273	0.26	n13	B	10%NBF
3	527.28	18972.1	11380	27620	690	2221031	3821895	148633	28817873	188323	0.21	n13	B	10%NBF
4	758.44	37305.1	23534	35500	10904	4617702	4832211	242020	46762488	311958	0.22	n13	B	10%NBF
5	716.32	35913.6	24929	31822	7881	4882407	4323267	234589	45210564	299221	0.22	n13	B	10%NBF
6	605.74	26138.2	21092	25374	8597	4148740	3424052	171882	32899351	226945	0.24	n13	B	10%NBF
7	754.12	35821	25568	61405	2247	4945685	8650888	261952	50959853	351172	0.25	n13	B	10%NBF
8	668.31	31464.3	21985	53166	2251	4284175	7294519	204547	40049743	281949	0.27	n13	B	10%NBF
9	579.77	22916.1	16360	36072	1284	3188193	4973832	181759	35096961	235475	0.23	n13	B	10%NBF
10	670.84	31247.5	15724	29772	5377	3074961	4067816	216749	41769762	267622	0.19	n13	B	10%NBF
1	716.75	37110.4	45923	35963	3282	8999029	5251647	281271	58171446	366439	0.23	n2	A	BF
2	640.41	29457.9	20421	6458	139	4021297	1007108	226514	46452894	253532	0.11	n2	A	BF
3	697.06	34565.3	37712	44552	8278	7387033	6356423	288989	59073970	379531	0.24	n2	A	BF
4	730.17	36342	54343	52579	9174	10659890	7502984	321464	65618266	437560	0.27	n2	A	BF
5	579.69	24723.2	34470	36897	9982	6771699	5166395	230201	46622958	311550	0.26	n2	A	BF
6	609.77	27498.6	41847	41728	10345	8215487	5959209	227833	46442011	321753	0.29	n2	A	BF
7	624.8	27843	37971	19890	553	7408141	3027734	259063	52897855	317477	0.18	n2	A	BF
8	727.65	38226.2	65443	49754	4326	12805021	7294066	325292	66889405	444815	0.27	n2	A	BF
9	608.5	27284.5	27683	9157	292	5424604	1414777	254970	52158582	292102	0.13	n2	A	BF
10	623.71	28358.8	29009	8290	15	5673300	1313637	241206	48897768	278520	0.13	n2	A	BF
1	590.36	25157.9	27007	41266	13449	5268948	5823775	262135	52587958	343857	0.24	n2	B	BF
2	565.37	23344.8	27916	27583	6565	5449296	3946401	257609	52006851	319673	0.19	n2	B	BF
3	538.44	21040.5	25769	33215	8116	5004133	4688813	204961	41390858	272061	0.25	n2	B	BF
4	631.13	29462.8	42982	42856	8868	8399404	6103901	287204	57647010	381910	0.25	n2	B	BF
5	586.26	25130.8	25197	42177	11282	4912091	5942335	230419	46619124	309075	0.25	n2	B	BF
6	577.97	23233.6	12517	1161	0	2478366	189684	176360	36121956	190038	0.07	n2	B	BF
7	540.24	20173.1	21083	4286	68	4146961	667328	175316	35644850	200753	0.13	n2	B	BF
8	544.38	21718.3	11335	3496	0	2207767	559548	151662	30978621	166493	0.09	n2	B	BF
9	706.69	35469	23647	9482	16	4629080	1489298	290317	59508517	323462	0.1	n2	B	BF
10	671.13	32402	41938	7831	15	8266006	1258305	259039	52855765	308823	0.16	n2	B	BF
1	531.79	20434.3	13420	785	0	2763621	128391	146540	29874186	160745	0.09	n16	A	BF
2	619	25680.4	55195	8493	4	11164773	1355835	210939	42083425	274631	0.23	n16	A	BF
3	520.45	19954.2	23138	5071	229	4696404	756824	174172	35229987	202610	0.14	n16	A	BF
4	549.5	21655.1	39589	11400	41	7953815	1771270	176765	35374393	227795	0.22	n16	A	BF
5	569.1	23371	39447	6528	340	8040408	988985	191336	38110208	237651	0.19	n16	A	BF
6	553.27	22077	31369	4957	0	6380833	792759	178093	35938263	214419	0.17	n16	A	BF
7	576.33	23832.5	17883	1327	0	3657770	218808	181168	37030142	200378	0.1	n16	A	BF
8	592.74	25769.9	21310	2460	3	4368605	399158	175889	35634688	199662	0.12	n16	A	BF
9	608.7	26524.6	23100	2239	0	4694018	365258	183783	36997408	209122	0.12	n16	A	BF
10	599.77	25433.2	33408	3073	0	6805108	502055	153746	30934622	190227	0.19	n16	A	BF
1	515.34	17925.3	41265	10874	16	8185192	1741793	176248	34612461	228403	0.23	n16	B	BF
2	482.81	17141.6	18803	4548	28	3758347	718143	173129	34386050	196508	0.12	n16	B	BF
3	625.18	26003	46174	9220	18	9290958	1463480	248097	49116226	303509	0.18	n16	B	BF
4	549.11	21080	30012	12427	56	5954690	1937006	202708	40176096	245203	0.17	n16	B	BF
5	515.36	19326.1	22909	5793	0	4582713	932381	163692	33219797	192394	0.15	n16	B	BF
6	498.51	18253.5	21516	7409	151	4301631	1149449	175610	34847828	204686	0.14	n16	B	BF
7	612.6	27157.8	64555	6915	3	13078122	1124556	175779	35301135	247252	0.29	n16	B	BF
8	567.66	23917.7	20926	2682	5	4213272	432850	184156	37010845	207769	0.11	n16	B	BF
9	526.24	20487.4	8994	757	0	1826325	124481	162886	32813242	172637	0.06	n16	B	BF
10	665.6	29038.2	20979	2103	0	4238965	345538	236913	47290955	259995	0.09	n16	B	BF
1	535.82	21385.7	15241	2488	0	3038647	405384	191149	38516391	208878	0.08	n1	A	BF
2	555.89	22700.9	18449	2368	0	3699441	385583	230187	46642777	251004	0.08	n1	A	BF
3	657.8	28962.2	48307	12091	77	9570284	1911990	275743	55166322	336218	0.18	n1	A	BF
4	670.31	34225.3	46570	7671	11	9312967	1227253	247185	49910540	301437	0.18	n1	A	BF
5	689.33	31122.5	35979	3215	1	7210596	527003	236889	47921742	276084	0.14	n1	A	BF
6	630.39	29764.9	24413	1642	0	4941983	267586	237922	48364713	263977	0.1	n1	A	BF
7	547.07	22609.5	49286	9131	5	9808872	1477972	197164	39496946	255586	0.23	n1	A	BF
8	690.73	33453.4	38935	6323	16	7769330	1007919	257631	51936513	302905	0.15	n1	A	BF
9	615.95	27136.6	15849	1593	0	3195830	257427	208290	42318939	225732	0.08	n1	A	BF
10	504.57	18423.6	11109	1123	0	2250247	177704	154923	31417072	167155	0.07	n1	A	BF
1	831.32	43166.5	11140	882	0	2248556	143657	367042	74979550	379064	0.03	n1	B	BF
2	640.87	30025.1	12333	1049	0	2476143	169545	242028	49286945	255410	0.05	n1	B	BF
3	605.11	25774.2	11625	950	0	2344582	155714	222622	45397861	235197	0.05	n1	B	BF
4	599.81	23955.7	8016	902	0	1617249	144554	203514	41225387	212432	0.04	n1	B	BF
5	618.95	27181.1	16904	1619	0	3417504	262941	229997	46670033	248520	0.07	n1	B	BF
6	626.52	27486	14918	1379	0	2995848	222975	239438	48697291	255735	0.06	n1	B	BF
7	588.93	26361.4	29041	8254	8	5762235	1311238	213521	42755533	250824	0.15	n1	B	BF
8	632.19	29123.5	21184	2411	0	4240913	384560	262950	53257993	286545	0.08	n1	B	BF
9	455.69	15423.6	11081	991	0	2211209	163269	135338	27245389	147410	0.08	n1	B	BF
10	584.5	25288.2	21340	1762	5	4319072	280753	196373	40021947	219480	0.11	n1	B	BF
1	686.28	34624.9	53330	36601	4911	10461179	5227333	269300	54073078	364142	0.26	n2	B	mDF
2	592.99	24812.1	34162	34985	2952	6647056	5036500	241018	48603663	313117	0.23	n2	B	mDF
3	860.33	40890.7	59990	64033	7107	11674303	9139151	381502	76214696	512632	0.26	n2	B	mDF
4	684.79	35204.4	46546	42340	3452	9088534	6091211	300718	59794095	393056	0.23	n2	B	mDF
5	753.75	40885.1	35566	11542	531	6993914	1754315	391124	76858486	438763	0.11	n2	B	mDF
6	556.51	20153.3	30502	28357	4957	5957322	4074606	160881	32956097	224697	0.28	n2	B	mDF
7	713.92	36097.4	23278	10900	922	4541335	1630325	300624	59566644	335724	0.1	n2	B	mDF
8	695.79	36343.7	34125	32555	3242	6666557	4671286	327333	66765297	397255	0.18	n2	B	mDF
9	802.73	45367.1	44924	42460	4046	8820360	6100618	373894	76295057	465324	0.2	n2	B	mDF
10	748.21	42200.8	25613	15245	3562	5042283	2167731	330806	66443494	375226	0.12	n2	B	mDF
1	603.96	26672	29074	31877	9240	5709187	4451430	221442	45290264	291633	0.24	n3	A	mDF
2	631.13	29628.6	28600	42265	6245	5567089	6003294	200842	41036710	277952	0.28	n3	A	mDF
3	623.64	27350.3	41229	38445	2480	8040590	5618087	234111	47522416	316265	0.26	n3	A	mDF
4	634.06	24808	26847	32619	7441	5231623	4611633	200917	40609217	267824	0.25	n3	A	mDF
5	650.26	29956.7	29965	56041	6970	5773174	8024538	242238	49726899	335214	0.28	n3	A	mDF
6	657.04	31715	32734	36152	8936	6373246	5090958	284683	57894089	362505	0.21	n3	A	mDF
7	600.41	23701.2	22261	23996	6374	4334085	3413562	176428	35836469	229059	0.23	n3	A	mDF
8	654.29	31677.4	34985	42308	11162	6830543	5937139	268786	54464994	357241	0.25	n3	A	mDF
9	710.75	37860.9	34553	38675	9743	6746055	5474616	347580	70752219	430551	0.19	n3	A	mDF
10	900.61	53387.9	51860	63600	12774	10055783	9095490	421508	86171175	549742	0.23	n3	A	mDF
1	584.15	25882.3	41398	28232	3696	8213178	4059983	123968	25159197	197294	0.37	n16	A	mDF
2	640.74	30094.5	29624	25603	4260	5907843	3605510	179427	36166144	238914	0.25	n16	A	mDF
3	682.69	34551.3	33027	37187	2412	6556542	5340856	199684	40482045	272310	0.27	n16	A	mDF
4	653.73	31105.1	33174	31987	2491	6580677	4583365	187910	38336427	255562	0.26	n16	A	mDF
5	572.94	24376.3	24400	20635	2835	4888599	2893825	145763	29381110	193633	0.25	n16	A	mDF
6	622.71	27071.6	35099	37027	2867	6920994	5309337	153008	31211298	228001	0.33	n16	A	mDF
7	634.88	29089.1	24611	22002	3432	4926101	3105654	178026	35758996	228071	0.22	n16	A	mDF
8	761.05	42776.4	28726	24327	2505	5705121	3489509	282219	57100564	337777	0.16	n16	A	mDF
9	698.08	36302.2	36659	23793	2957	7314271	3387702	224762	45539043	288171	0.22	n16	A	mDF
10	674.93	34010.7	36809	33747	2961	7287605	4875343	232969	47279323	306486	0.24	n16	A	mDF
1	752.52	40466.3	31690	24384	2229	6309945	3517967	260315	52778435	318618	0.18	n16	B	mDF
2	689.55	35713.3	33934	34598	2384	6728547	4986047	211086	42792887	282002	0.25	n16	B	mDF
3	592.68	26142.8	25711	22575	1516	5097153	3281665	183970	37454424	233772	0.21	n16	B	mDF
4	612.01	27324.5	40521	38469	1778	8006986	5597431	168403	34524366	249171	0.32	n16	B	mDF
5	621.54	28493.2	28802	25655	2056	5731726	3697814	194075	39154661	250588	0.23	n16	B	mDF
6	736.94	38043.2	44472	52092	3687	8775693	7500308	222000	45110729	322251	0.31	n16	B	mDF
7	618.84	27953.3	22902	20872	2836	4539556	2941674	179380	36343941	225990	0.21	n16	B	mDF
8	709.82	37109.9	32068	24867	3276	6404547	3528480	226380	45812572	286591	0.21	n16	B	mDF
9	664.14	32979.5	41546	29116	3035	8280105	4171670	232458	46923700	306155	0.24	n16	B	mDF
10	689.7	35112.8	45813	30886	3027	9116625	4489522	212993	43035813	292719	0.27	n16	B	mDF
1	707.07	36298	41026	30978	3294	8097325	4482040	256009	52313288	331307	0.23	n13	A	mDF
2	752.82	39162.5	42773	66328	4943	8313062	9570987	318410	64682717	432454	0.26	n13	A	mDF
3	726.16	38845.6	38405	55004	6703	7465298	7931028	295570	60106737	395682	0.25	n13	A	mDF
4	595.38	26264.3	35868	35940	9286	7008019	5117441	205789	41212012	286883	0.28	n13	A	mDF
5	712.07	37398.1	50874	56096	9126	9941296	8165682	320417	64544439	436513	0.27	n13	A	mDF
6	799.45	48140	71347	58866	12304	14057570	8452737	366279	74774109	508796	0.28	n13	A	mDF
7	895.6	55810.7	31336	41398	5692	6109944	5878424	395157	80631682	473583	0.17	n13	A	mDF
8	1040.98	71496.4	56647	58571	4304	11027808	8560497	588862	119981077	708384	0.17	n13	A	mDF
9	758.01	42704	39249	48995	9703	7658026	7027116	332027	66697455	429974	0.23	n13	A	mDF
10	866.45	51008	81465	67641	20267	16052715	9678230	422928	85476717	592301	0.29	n13	A	mDF
1	799.89	43273.7	82145	60794	11797	16029719	8843986	401928	80579364	556664	0.28	n13	B	mDF
2	772.5	43368.9	22974	41107	8034	4467811	5775115	333314	66300215	405429	0.18	n13	B	mDF
3	712.42	36398.1	15876	33929	4384	3057679	4800491	314519	63024299	368708	0.15	n13	B	mDF
4	752.07	41959.3	15695	33933	2645	3009975	4889253	345212	68857824	397485	0.13	n13	B	mDF
5	709.62	35413	23865	35708	6415	4608979	5137468	315160	63228444	381148	0.17	n13	B	mDF
6	721.64	37798.4	36281	45597	8855	7040004	6567862	294345	59136301	385078	0.24	n13	B	mDF
7	635.46	28040.9	19062	28900	3156	3688737	4127742	217943	43418954	269061	0.19	n13	B	mDF
8	703.69	35768	29734	42032	6715	5753247	5972135	314590	63211089	393071	0.2	n13	B	mDF
9	680.38	34579.9	17387	26667	3907	3391170	3774469	221491	44995105	269452	0.18	n13	B	mDF
10	738.44	40551.2	16302	30669	5104	3166964	4317921	272306	54537441	324381	0.16	n13	B	mDF

## Sheet: ANOVA result
ANOVA results of different fixatives
Alpha	0.05								ANOVA summary
Tukey's multiple comparisons test	Mean Diff.	95.00% CI of diff.	Significant?	Summary	Adjusted P Value				F	43.71
10%NBF vs. BF	13.14	9.706 to 16.58	Yes	****	<0.0001	A-B			P value	<0.0001
10%NBF vs. mDF	5.244	1.806 to 8.681	Yes	**	0.0012	A-C			P value summary	****
BF vs. mDF	-7.9	-10.95 to -4.849	Yes	****	<0.0001	B-C			Significant diff. among means (P < 0.05)?	Yes
Test details	Mean 1	Mean 2	Mean Diff.	SE of diff.	n1	n2	q	DF	R squared	0.3591
10%NBF vs. BF	28.08	14.93	13.14	1.453	39	60	12.8	156
10%NBF vs. mDF	28.08	22.83	5.244	1.453	39	60	5.105	156
BF vs. mDF	14.93	22.83	-7.9	1.289	60	60	8.665	156
